# Supplementary material for: Post-Stroke Depression and Cognitive Aging: A Multicenter, Prospective Cohort Study
Source: J Pers Med. 2022 Mar 3;12(3):389. doi: 10.3390/jpm12030389 (PMC8952332; doi:10.3390/jpm12030389)
Supplement: Supplementary file 1 [file jpm-12-00389-s001.zip]

Archive with 1 entries (1 files):
- jpm-1597051-supplementary.pdf
